# Supplementary material for: Fatty acids from fish or vegetable oils promote the adipogenic fate of mesenchymal stem cells derived from gilthead sea bream bone potentially through different pathways
Source: PLoS One. 2019 Apr 24;14(4):e0215926. doi: 10.1371/journal.pone.0215926 (PMC6481918; doi:10.1371/journal.pone.0215926)
Supplement: S1 File — (ZIP) [file pone.0215926.s002.zip]

Archive with 4 entries (4 files):
- Gene expression FA combined_PloSOne.xlsx
- Gene expression FA simple_PloSOne.xlsx
- Gene expression Inhibitors + FA_PlosOne.xlsx
- MTT ORO PONE_R1.xlsx
