# Supplementary material for: Fatty acids from fish or vegetable oils promote the adipogenic fate of mesenchymal stem cells derived from gilthead sea bream bone potentially through different pathways
Source: PLoS One. 2019 Apr 24;14(4):e0215926. doi: 10.1371/journal.pone.0215926 (PMC6481918; doi:10.1371/journal.pone.0215926)
Supplement: S1 File — (ZIP) [file pone.0215926.s002.zip › Gene expression FA combined_PloSOne.xlsx]

## Sheet: runx2
		R. Expression															NORMALIZED BY CT
CT	1
	2	3.69964
	3	1.44809						CT	2.26713	0.718711	3
	4	1.65365	2.26713	1.24484	0.718711	3		EPA+DHA	0.872568	0.124401	4
EPA+DHA	5							EPA+LA	0.930368	0.0772788	5				EPA+DHA	5							EPA+DHA	0.384878	0.0548718	4
	6	0.894067						EPA+ALA	0.799904	0.079186	4					6	0.394362						EPA+LA	0.410374	0.0340867	5
	7	0.666726						DHA+LA	1.13703	0.177649	6					7	0.294084						EPA+ALA	0.352827	0.0349279	4
	8	0.713856						DHA+ALA	1.04249	0.147662	6					8	0.314873						DHA+LA	0.501528	0.0783589	6
	9	1.21562	0.872568	0.248802	0.124401	4		LA+ALA	0.958203	0.0792424	4					9	0.536195	0.384878	0.0548718	4	0.109744		DHA+ALA	0.459829	0.0651317	6
EPA+LA	10	0.956698													EPA+LA	10	0.421987						LA+ALA	0.422651	0.0349528	4
	11															11
	12	1.03811														12	0.457896
	13	1.08698														13	0.479452
	14	0.642963														14	0.283603
	15	0.927095	0.930368	0.172801	0.0772788	5										15	0.40893	0.410374	0.0340867	5	0.0762201
EPA+ALA	16	0.654631													EPA+ALA	16	0.288749
	17	0.951975														17	0.419904
	18	0.672022														18	0.29642
	19	0.920988	0.799904	0.158372	0.079186	4										19	0.406236	0.352827	0.0349279	4	0.0698559
DHA+LA	20	0.823174													DHA+LA	20	0.363091
	21	1.01463														21	0.447541
	22	1.48196														22	0.653672
	23	0.764259														23	0.337105
	24	0.885499														24	0.390582
	25	1.85264	1.13703	0.43515	0.177649	6										25	0.817174	0.501528	0.0783589	6	0.191939
DHA+ALA	26	0.584733													DHA+ALA	26	0.257918
	27	1.43312														27	0.632129
	28	1.38317														28	0.610099
	29	0.982416														29	0.433331
	30	0.662321														30	0.292141
	31	1.20919	1.04249	0.361696	0.147662	6										31	0.533358	0.459829	0.0651317	6	0.159539
LA+ALA	32	0.943964													LA+ALA	32	0.41637
	33															33
	34	0.968242														34	0.427079
	35	0.766602														35	0.338138
	36	1.154	0.958203	0.158485	0.0792424	4										36	0.509016	0.422651	0.0349528	4	0.0699056

## Sheet: pparg
		R. Expression															NORMALIZED BY CT
CT	1
	2	0.896537
	3	0.627186						CT	0.771817	0.0783896	3
	4	0.791729	0.771817	0.135775	0.0783896	3		EPA+DHA	1.26172	0.1763	4
EPA+DHA	5		0.05124					EPA+LA	0.957514	0.0773542	5				EPA+DHA	5							EPA+DHA	1.63473	0.228422	4
	6	1.56249						EPA+ALA	1.00091	0.0542735	4					6	2.02443						EPA+LA	1.2406	0.100223	5
	7	0.846412						DHA+LA	1.23307	0.169777	6					7	1.09665						EPA+ALA	1.29683	0.0703191	4
	8	1.09152						DHA+ALA	1.12197	0.163127	6					8	1.41422						DHA+LA	1.59762	0.219971	6
	9	1.54644	1.26172	0.3526	0.1763	4		LA+ALA	0.693842	0.0636618	4					9	2.00364	1.63473	0.228422	4	0.456844		DHA+ALA	1.45367	0.211355	6
EPA+LA	10	0.841497													EPA+LA	10	1.09028						LA+ALA	0.898972	0.082483	4
	11															11
	12	1.22587														12	1.58829
	13	1.01257														13	1.31194
	14	0.784324														14	1.0162
	15	0.9233	0.957514	0.172969	0.0773542	5										15	1.19627	1.2406	0.100223	5	0.224106
EPA+ALA	16	0.872016													EPA+ALA	16	1.12982
	17	0.986028														17	1.27754
	18	1.00887														18	1.30714
	19	1.13674	1.00091	0.108547	0.0542735	4										19	1.47281	1.29683	0.0703191	4	0.140638
DHA+LA	20	0.831048													DHA+LA	20	1.07674
	21	0.978353														21	1.2676
	22	1.5493														22	2.00735
	23	0.961349														23	1.24557
	24	1.16706														24	1.5121
	25	1.91133	1.23307	0.415868	0.169777	6										25	2.4764	1.59762	0.219971	6	0.538817
DHA+ALA	26	0.737239													DHA+ALA	26	0.955199
	27	1.57636														27	2.0424
	28	1.65376														28	2.14268
	29	1.04523														29	1.35425
	30	0.766124														30	0.992623
	31	0.953096	1.12197	0.399579	0.163127	6										31	1.23487	1.45367	0.211355	6	0.517712
LA+ALA	32	0.658906													LA+ALA	32	0.853707
	33															33
	34	0.792082														34	1.02626
	35	0.528477														35	0.684718
	36	0.795905	0.693842	0.127324	0.0636618	4										36	1.03121	0.898972	0.082483	4	0.164966

## Sheet: rxr
		R. Expression															NORMALIZED BY CT
CT	1
	2	0.96716
	3	0.69389						CT	0.83154	0.0788928	3
	4	0.83357	0.83154	0.136646	0.0788928	3		EPA+DHA	1.33541	0.232495	4
EPA+DHA	5	1.86738						EPA+LA	0.712902	0.106104	5				EPA+DHA	5	2.24569						EPA+DHA	1.60595	0.279595	4
	6	1.55516						EPA+ALA	0.666615	0.0466291	4					6	1.87022						EPA+LA	0.857327	0.127599	5
	7		0.47528					DHA+LA	0.713043	0.102879	6					7							EPA+ALA	0.801663	0.0560756	4
	8	1.09152						DHA+ALA	0.822293	0.103569	6					8	1.31265						DHA+LA	0.857497	0.123721	6
	9	0.82759	1.33541	0.464989	0.232495	4		LA+ALA	0.889014	0.119362	5					9	0.99525	1.60595	0.279595	4	0.559191		DHA+ALA	0.98888	0.12455	6
EPA+LA	10	0.77716													EPA+LA	10	0.934603						LA+ALA	1.06912	0.143543	5
	11															11
	12	0.99715														12	1.19916
	13	0.79369														13	0.954482
	14	0.64241														14	0.772555
	15	0.3541	0.712902	0.237256	0.106104	5										15	0.425836	0.857327	0.127599	5	0.285321
EPA+ALA	16	0.75533													EPA+ALA	16	0.908351
	17	0.58805														17	0.707182
	18	0.73899														18	0.8887
	19	0.58409	0.666615	0.0932583	0.0466291	4										19	0.70242	0.801663	0.0560756	4	0.112151
DHA+LA	20	0.76305													DHA+LA	20	0.917635
	21	0.50147														21	0.603062
	22	0.92868														22	1.11682
	23	0.40043														23	0.481552
	24	1.0575														24	1.27174
	25	0.62713	0.713043	0.252001	0.102879	6										25	0.754179	0.857497	0.123721	6	0.303053
DHA+ALA	26	0.67863													DHA+ALA	26	0.816112
	27	0.68096														27	0.818914
	28	1.23188														28	1.48144
	29	0.52878														29	0.635904
	30	0.98738														30	1.18741
	31	0.82613	0.822293	0.25369	0.103569	6										31	0.993494	0.98888	0.12455	6	0.305085
LA+ALA	32	0.7938													LA+ALA	32	0.954614
	33	1.15989														33	1.39487
	34	0.54947														34	0.660786
	35	1.16303														35	1.39865
	36	0.77888	0.889014	0.266901	0.119362	5										36	0.936672	1.06912	0.143543	5	0.320972

## Sheet: cebpb
		R. Expression															NORMALIZED BY CT
CT	1
	2	0.23433
	3	0.19258						CT	0.202453	0.0163185	3
	4	0.18045	0.202453	0.0282644	0.0163185	3		EPA+DHA	1.0197	0.210531	5
EPA+DHA	5	0.99425						EPA+LA	0.4819	0.0939838	6				EPA+DHA	5	4.91101						EPA+DHA	5.03673	1.0399	5
	6	1.7521						EPA+ALA	0.585112	0.0356419	4					6	8.65434						EPA+LA	2.3803	0.464225	6
	7	0.48711						DHA+LA	0.490178	0.0748998	6					7	2.40604						EPA+ALA	2.89011	0.17605	4
	8	1.09152						DHA+ALA	0.597247	0.0196955	6					8	5.39146						DHA+LA	2.42119	0.369961	6
	9	0.77353	1.0197	0.470762	0.210531	5		LA+ALA	0.39135	0.0392689	4					9	3.82078	5.03673	1.0399	5	2.32529		DHA+ALA	2.95005	0.0972843	6
EPA+LA	10	0.37971													EPA+LA	10	1.87554						LA+ALA	1.93304	0.193965	4
	11	0.31809														11	1.57118
	12	0.86782														12	4.28652
	13	0.27246														13	1.34579
	14	0.65097														14	3.21541
	15	0.40235	0.4819	0.230212	0.0939838	6										15	1.98737	2.3803	0.464225	6	1.13711
EPA+ALA	16	0.5835													EPA+ALA	16	2.88215
	17	0.49574														17	2.44866
	18	0.67007														18	3.30975
	19	0.59114	0.585112	0.0712838	0.0356419	4										19	2.91988	2.89011	0.17605	4	0.3521
DHA+LA	20	0.51376													DHA+LA	20	2.53767
	21	0.64999														21	3.21057
	22	0.56527														22	2.7921
	23	0.25764														23	1.27259
	24	0.67988														24	3.35821
	25	0.27453	0.490178	0.183466	0.0748998	6										25	1.35602	2.42119	0.369961	6	0.906216
DHA+ALA	26	0.5663													DHA+ALA	26	2.79719
	27	0.59575														27	2.94265
	28	0.60852														28	3.00573
	29	0.54487														29	2.69134
	30	0.68453														30	3.38117
	31	0.58351	0.597247	0.048244	0.0196955	6										31	2.8822	2.95005	0.0972843	6	0.238297
LA+ALA	32	0.31509													LA+ALA	32	1.55636
	33															33	1.75971
	34	0.35626														34	2.46131
	35	0.4983														35	1.95477
	36	0.39575	0.39135	0.0785378	0.0392689	4										36		1.93304	0.193965	4	0.38793

## Sheet: fib1a
		R. Expression															NORMALIZED BY CT
CT	1
	2	2.24276
	3	0.468642						CT	1.22757	0.527929	3
	4	0.971295	1.22757	0.9144	0.527929	3		EPA+DHA	1.20461	0.251493	5
EPA+DHA	5	2.17444						EPA+LA	1.31872	0.0729044	6				EPA+DHA	5	1.77135						EPA+DHA	0.981303	0.204872	5
	6	0.890549						EPA+ALA	1.05381	0.100154	4					6	0.725459						EPA+LA	1.07426	0.0593894	6
	7	0.751982						DHA+LA	1.35579	0.166992	6					7	0.61258						EPA+ALA	0.858452	0.0815877	4
	8	1.09152						DHA+ALA	1.24963	0.127964	6					8	0.889172						DHA+LA	1.10446	0.136035	6
	9	1.11458	1.20461	0.562356	0.251493	5		LA+ALA	1.72128	0.417195	5					9	0.907959	0.981303	0.204872	5	0.458107		DHA+ALA	1.01797	0.104242	6
EPA+LA	10	1.46635													EPA+LA	10	1.19452						LA+ALA	1.40219	0.339856	5
	11	1.40563														11	1.14506
	12	1.27541														12	1.03898
	13	1.4851														13	1.20979
	14	1.27519														14	1.0388
	15	1.00463	1.31872	0.178579	0.0729044	6										15	0.818392	1.07426	0.0593894	6	0.145474
EPA+ALA	16	0.957103													EPA+ALA	16	0.779676
	17	0.929036														17	0.756812
	18	1.35286														18	1.10207
	19	0.976223	1.05381	0.200309	0.100154	4										19	0.795251	0.858452	0.0815877	4	0.163175
DHA+LA	20	1.271													DHA+LA	20	1.03539
	21	1.01495														21	0.826798
	22	1.58371														22	1.29012
	23	0.99878														23	0.813627
	24	1.19729														24	0.975337
	25	2.06902	1.35579	0.409045	0.166992	6										25	1.68547	1.10446	0.136035	6	0.333216
DHA+ALA	26	1.08281													DHA+ALA	26	0.882082
	27	1.42517														27	1.16097
	28	1.81615														28	1.47947
	29	1.03248														29	0.841079
	30	1.08447														30	0.883434
	31	1.05669	1.24963	0.313446	0.127964	6										31	0.860801	1.01797	0.104242	6	0.25534
LA+ALA	32	1.75306													LA+ALA	32	1.42808
	33	3.32522	0.03375													33	2.70879
	34	1.09677														34	0.893449
	35	1.27109														35	1.03546
	36	1.16027	1.72128	0.932876	0.417195	5										36	0.945184	1.40219	0.339856	5	0.75994

## Sheet: mgp
		R. Expression															NORMALIZED BY CT
CT	1
	2	0.507871
	3	0.790379						CT	0.608552	0.0910882	3
	4	0.527405	0.608552	0.157769	0.0910882	3		EPA+DHA	0.708838	0.170715	4
EPA+DHA	5							EPA+LA	0.589834	0.114491	5				EPA+DHA	5							EPA+DHA	1.1648	0.280527	4
	6	0.86039						EPA+ALA	0.759161	0.138329	4					6	1.41383						EPA+LA	0.969243	0.188137	5
	7	0.304587						DHA+LA	0.746377	0.168529	6					7	0.500512						EPA+ALA	1.24749	0.227308	4
	8	1.09152						DHA+ALA	0.614216	0.131576	6					8	1.79363						DHA+LA	1.22648	0.276935	6
	9	0.578859	0.708838	0.34143	0.170715	4		LA+ALA	0.606141	0.1162	4					9	0.951207	1.1648	0.280527	4	0.561054		DHA+ALA	1.00931	0.216211	6
EPA+LA	10	0.804026													EPA+LA	10	1.32121						LA+ALA	0.996039	0.190945	4
	11															11
	12	0.510085														12	0.838195
	13	0.269477														13	0.442816
	14	0.894942														14	1.47061
	15	0.470641	0.589834	0.25601	0.114491	5										15	0.77338	0.969243	0.188137	5	0.420688
EPA+ALA	16	0.403254													EPA+ALA	16	0.662646
	17	0.780709														17	1.2829
	18	1.07896														18	1.773
	19	0.773719	0.759161	0.276657	0.138329	4										19	1.27141	1.24749	0.227308	4	0.454616
DHA+LA	20	1.12406													DHA+LA	20	1.84711
	21	0.995403														21	1.63569
	22	0.482717														22	0.793222
	23	0.431705														23	0.709398
	24	1.21091														24	1.98982
	25	0.233466	0.746377	0.412811	0.168529	6										25	0.383642	1.22648	0.276935	6	0.67835
DHA+ALA	26	1.13383													DHA+ALA	26	1.86316
	27	0.448495														27	0.736987
	28	0.250289														28	0.411286
	29	0.722262														29	1.18685
	30	0.756242														30	1.24269
	31	0.374181	0.614216	0.322293	0.131576	6										31	0.614872	1.00931	0.216211	6	0.529607
LA+ALA	32	0.738259													LA+ALA	32	1.21314
	33															33
	34	0.397743														34	0.653589
	35	0.865907														35	1.4229
	36	0.422658	0.606141	0.2324	0.1162	4										36	0.69453	0.996039	0.190945	4	0.381891

## Sheet: on
		R. Expression															NORMALIZED BY CT
CT	1
	2	1.42351
	3	0.995251						CT	1.23813	0.126926	3
	4	1.29563	1.23813	0.219843	0.126926	3		EPA+DHA	0.987947	0.114395	4
EPA+DHA	5							EPA+LA	1.05637	0.14943	6				EPA+DHA	5							EPA+DHA	0.797935	0.0923934	4
	6	0.860987						EPA+ALA	0.990839	0.114226	4					6	0.695393						EPA+LA	0.853199	0.12069	6
	7	0.790616						DHA+LA	1.04543	0.119642	5					7	0.638556						EPA+ALA	0.80027	0.092257	4
	8	0.992941						DHA+ALA	1.10518	0.0668966	6					8	0.801969						DHA+LA	0.844366	0.0966315	5
	9	1.30725	0.987947	0.22879	0.114395	4		LA+ALA	1.03161	0.0724008	4					9	1.05582	0.797935	0.0923934	4	0.184787		DHA+ALA	0.892621	0.0540304	6
EPA+LA	10	0.849902													EPA+LA	10	0.68644						LA+ALA	0.833199	0.0584759	4
	11	1.65478														11	1.33651
	12	0.609142														12	0.491986
	13	1.2107														13	0.977849
	14	0.864689														14	0.698383
	15	1.14901	1.05637	0.366026	0.14943	6										15	0.928024	0.853199	0.12069	6	0.295628
EPA+ALA	16	0.671662													EPA+ALA	16	0.542481
	17	1.02711														17	0.829564
	18	1.05055														18	0.848498
	19	1.21403	0.990839	0.228452	0.114226	4										19	0.980539	0.80027	0.092257	4	0.184514
DHA+LA	20	0.90409													DHA+LA	20	0.730206
	21	1.31659														21	1.06337
	22	0.661545														22	0.53431
	23	1.25351														23	1.01242
	24	1.09144														24	0.881522
	25		1.04543	0.267528	0.119642	5										25		0.844366	0.0966315	5	0.216075
DHA+ALA	26	0.96275													DHA+ALA	26	0.777584
	27	1.26559														27	1.02218
	28	1.24679														28	1.00699
	29	1.21008														29	0.977341
	30	0.867565														30	0.700706
	31	1.07832	1.10518	0.163863	0.0668966	6										31	0.870923	0.892621	0.0540304	6	0.132347
LA+ALA	32	0.93886													LA+ALA	32	0.758289
	33															33
	34	1.12841														34	0.911386
	35	0.879712														35	0.710517
	36	1.17945	1.03161	0.144802	0.0724008	4										36	0.952604	0.833199	0.0584759	4	0.116952

## Sheet: op
		R. Expression															NORMALIZED BY CT
CT	1
	2	0.980023
	3	1.3595						CT	1.25603	0.139435	3
	4	1.42856	1.25603	0.241509	0.139435	3		EPA+DHA	0.873261	0.0772631	5
EPA+DHA	5	0.751983						EPA+LA	0.747422	0.106057	6				EPA+DHA	5	0.598699						EPA+DHA	0.695256	0.0615138	5
	6	0.947353						EPA+ALA	0.78368	0.136596	4					6	0.754245						EPA+LA	0.595068	0.0844382	6
	7	0.682826						DHA+LA	1.06715	0.123242	6					7	0.543639						EPA+ALA	0.623935	0.108752	4
	8	0.860358						DHA+ALA	0.849611	0.0782176	6					8	0.684983						DHA+LA	0.849621	0.0981204	6
	9	1.12378	0.873261	0.172766	0.0772631	5		LA+ALA	0.88674	0.244933	4					9	0.894713	0.695256	0.0615138	5	0.137549		DHA+ALA	0.676426	0.0622737	6
EPA+LA	10	1.00831													EPA+LA	10	0.802773						LA+ALA	0.705987	0.195006	4
	11	0.344446														11	0.274234
	12	0.532686														12	0.424103
	13	0.819102														13	0.652136
	14	0.976851														14	0.77773
	15	0.803139	0.747422	0.259785	0.106057	6										15	0.639427	0.595068	0.0844382	6	0.206831
EPA+ALA	16	0.380858													EPA+ALA	16	0.303224
	17	0.861817														17	0.686145
	18	0.908475														18	0.723291
	19	0.983572	0.78368	0.273192	0.136596	4										19	0.783081	0.623935	0.108752	4	0.217505
DHA+LA	20	1.42723													DHA+LA	20	1.1363
	21	1.29555														21	1.03146
	22	0.620291														22	0.493851
	23	1.03764														23	0.82613
	24	1.19412														24	0.950712
	25	0.828062	1.06715	0.30188	0.123242	6										25	0.65927	0.849621	0.0981204	6	0.240345
DHA+ALA	26	1.14176													DHA+ALA	26	0.909027
	27	0.825658														27	0.657356
	28	0.552224														28	0.439659
	29	0.9218														29	0.733901
	30	0.789139														30	0.628281
	31	0.867079	0.849611	0.191593	0.0782176	6										31	0.690334	0.676426	0.0622737	6	0.152539
LA+ALA	32	1.32205													LA+ALA	32	1.05257
	33															33
	34	0.19326														34	0.153866
	35	1.10574														35	0.880344
	36	0.925911	0.88674	0.489866	0.244933	4										36	0.737173	0.705987	0.195006	4	0.390012

## Sheet: fas
		R. Expression															NORMALIZED BY CT
CT	1
	2	1.0337
	3	0.730877						CT	0.914249	0.0930764	3
	4	0.97817	0.914249	0.161213	0.0930764	3		EPA+DHA	0.901206	0.106884	4
EPA+DHA	5							EPA+LA	0.986794	0.156506	5				EPA+DHA	5							EPA+DHA	0.985734	0.116909	4
	6	1.08331						EPA+ALA	0.700997	0.0416786	4					6	1.18492						EPA+LA	1.07935	0.171185	5
	7	0.595932						DHA+LA	1.05248	0.162184	6					7	0.651827						EPA+ALA	0.766746	0.0455878	4
	8	0.923097						DHA+ALA	0.851031	0.0999346	6					8	1.00968						DHA+LA	1.15119	0.177396	6
	9	1.00249	0.901206	0.213768	0.106884	4		LA+ALA	0.572969	0.0854444	4					9	1.09651	0.985734	0.116909	4	0.233818		DHA+ALA	0.930853	0.109308	6
EPA+LA	10	1.31441													EPA+LA	10	1.43769						LA+ALA	0.62671	0.0934586	4
	11															11
	12	1.13223														12	1.23843
	13	1.2158														13	1.32984
	14	0.81255														14	0.888763
	15	0.458976	0.986794	0.349958	0.156506	5										15	0.502026	1.07935	0.171185	5	0.382782
EPA+ALA	16	0.67938													EPA+ALA	16	0.743102
	17	0.630137														17	0.689241
	18	0.821669														18	0.898737
	19	0.672801	0.700997	0.0833571	0.0416786	4										19	0.735906	0.766746	0.0455878	4	0.0911755
DHA+LA	20	1.03793													DHA+LA	20	1.13528
	21	0.386229														21	0.422455
	22	1.55241														22	1.69802
	23	1.0774														23	1.17845
	24	0.927596														24	1.0146
	25	1.3333	1.05248	0.397268	0.162184	6										25	1.45835	1.15119	0.177396	6	0.43453
DHA+ALA	26	1.14176													DHA+ALA	26	1.24886
	27	0.645185														27	0.705699
	28	1.15726														28	1.26581
	29	0.856877														29	0.937247
	30	0.645178														30	0.705692
	31	0.659921	0.851031	0.244789	0.0999346	6										31	0.721818	0.930853	0.109308	6	0.267748
LA+ALA	32	0.596228													LA+ALA	32	0.652151
	33															33
	34	0.777223														34	0.850122
	35	0.557871														35	0.610196
	36	0.360553	0.572969	0.170889	0.0854444	4										36	0.394371	0.62671	0.0934586	4	0.186917

## Sheet: lpl
		R. Expression															NORMALIZED BY CT
CT	1	0
	2	0
	3	0	Value of FA simple					CT	0.150105	0	4
	4	0	0.150105	0	0	4		EPA+DHA	0.608808	0.0921411	4
EPA+DHA	5							EPA+LA	0.804035	0.199946	3				EPA+DHA	5							EPA+DHA	4.05589	0.613846	4
	6	0.680845						EPA+ALA	0.398725	0.0587599	4					6	4.5358						EPA+LA	5.3565	1.33204	3
	7	0.339749						DHA+LA	0.967746	0.261712	4					7	2.26341						EPA+ALA	2.65632	0.39146	4
	8	0.75676						DHA+ALA	0.983679	0.290899	4					8	5.04155						DHA+LA	6.44714	1.74353	4
	9	0.657879	0.608808	0.184282	0.0921411	4		LA+ALA	0.520464	0	1					9	4.3828	4.05589	0.613846	4	1.22769		DHA+ALA	6.55329	1.93798	4
EPA+LA	10	0.938932													EPA+LA	10	6.25518						LA+ALA	3.46734	0	1
	11															11
	12															12
	13															13
	14	1.0626														14	7.07909
	15	0.410569	0.804035	0.346317	0.199946	3										15	2.73522	5.3565	1.33204	3	2.30717
EPA+ALA	16	0.436295													EPA+ALA	16	2.9066
	17	0.277824														17	1.85087
	18	0.54511														18	3.63153
	19	0.335673	0.398725	0.11752	0.0587599	4										19	2.23626	2.65632	0.39146	4	0.78292
DHA+LA	20	1.20571													DHA+LA	20	8.03248
	21															21
	22	1.48444														22	9.88938
	23	0.263643														23	1.75639
	24	0.917186														24	6.11031
	25		0.967746	0.523425	0.261712	4										25		6.44714	1.74353	4	3.48707
DHA+ALA	26	1.14176													DHA+ALA	26	7.60646
	27															27
	28	1.68828														28	11.2473
	29	0.305448														29	2.0349
	30	0.799229														30	5.32448
	31		0.983679	0.581799	0.290899	4										31		6.55329	1.93798	4	3.87595
LA+ALA	32														LA+ALA	32
	33															33
	34															34
	35	0.520464														35	3.46734
	36		0.520464	#DIV/0!	#DIV/0!	1										36		3.46734	0	1	0

[truncated: 4 more sheets: hsl, cd36, fatp1, fabp11]
