# Supplementary material for: Fatty acids from fish or vegetable oils promote the adipogenic fate of mesenchymal stem cells derived from gilthead sea bream bone potentially through different pathways
Source: PLoS One. 2019 Apr 24;14(4):e0215926. doi: 10.1371/journal.pone.0215926 (PMC6481918; doi:10.1371/journal.pone.0215926)
Supplement: S1 File — (ZIP) [file pone.0215926.s002.zip › Gene expression FA simple_PloSOne.xlsx]

## Sheet: runx2
									NORMALIZED BY CT
EPA 200	7	0.808147						EPA 200	0.495852
	8	1.23807							0.759637
	9	1.24882							0.766231
	10	0.892594							0.547666
	11	1.12418	0.350933	1.57262					0.68976
	12	0.458862	0.961778	0.305423	0.124688	6			0.281542	0.590115	0.0765046	6	0.187397
DHA 200	19	0.559428						DHA 200	0.343246
	20	1.01998							0.625828
	21	0.751749							0.461248
	22	0.858315							0.526634							PROMEDIO	SEM	N
	23	0.817402	0.303544	1.17117					0.501531						EPA	0.590115	0.0765046	6
	24	0.417263	0.737357	0.216907	0.0885517	6			0.256019	0.452418	0.0543324	6	0.133087		DHA	0.452418	0.0543324	6
LA 200	31	0.979159						LA 200	0.60078						LA	0.635704	0.0666775	5
	33	1.38919							0.852361						ALA	0.630982	0.077074	5
	34	1.16687							0.715951
	35	0.820951	0.550085	1.52208					0.503708
	36	0.824233	1.03608	0.242998	0.108672	5			0.505722	0.635704	0.0666775	5	0.149095
ALA 200	43	1.19058						ALA 200	0.730503
	44	1.15138							0.70645
	45		2.12769
	46	1.32941							0.815682
	47	0.81178	0.182954	2.24025					0.498081
	48	0.658766	1.2116	0.514324	0.209972	6			0.404197	0.630982	0.077074	5	0.172343
CONTROL	49	1.30376						CONTROL	0.799942
	50	2.11441							1.29733
	51	2.03785	0.10492						1.25036
	52	1.16319							0.713693
	53	1.78664	0.821901	2.43773					1.09622
	54	1.37304	1.62981	0.403957	0.164915	6			0.842453	1

## Sheet: pparg
									NORMALIZED BY CT
EPA 200	7	1.4935						EPA 200	1.38782
	8	2.10232							1.95356
	9	1.86273							1.73092
	10	1.91875							1.78298
	11	1.24534	1.1056	2.34848					1.15722
	12	1.73957	1.72704	0.310719	0.126851	6			1.61648	1.60483	0.117874	6	0.288732
DHA 200	19	1.16468						DHA 200	1.08226
	20	2.12837							1.97777
	21	1.21844							1.13222
	22	1.65431							1.53725							PROMEDIO	SEM	N
	23	1.28877	0.512965	2.2667					1.19757						EPA	1.60483	0.117874	6
	24	0.88442	1.38983	0.438433	0.17899	6			0.821837	1.29148	0.166324	6	0.407409		DHA	1.29148	0.166324	6
LA 200	31	0.981517						LA 200	0.912063						LA	1.06531	0.10359	5
	33	1.30595							1.21354						ALA	1.03903	0.130469	5
	34	1.50933	0.75303						1.40252
	35	0.955034	0.64789	1.64498					0.887454
	36	0.980357	1.14644	0.249274	0.111479	5			0.910985	1.06531	0.10359	5	0.231635
ALA 200	43	1.35829						ALA 200	1.26218
	44		1.62385
	45	1.25183							1.16325
	46	1.40727							1.30769
	47	0.698917	0.505372	1.8995					0.64946
	48	0.874463	1.20244	0.348533	0.142288	6			0.812584	1.03903	0.130469	5	0.291737
CONTROL	49	1.18213						CONTROL	1.09848
	50
	51	1.12028	0.05768						1.04101
	52	0.988155							0.918231
	53	1.14965	0.651214	1.70098					1.0683
	54	0.940546	1.07615	0.26244	0.107141	6			0.873991	1

## Sheet: rxr
									NORMALIZED BY CT
EPA 200	7	1.7541						EPA 200	2.4576
	8
	9	1.454							2.03714
	10	1.65942							2.32495
	11	1.38992							1.94736
	12		1.56436	0.170925	0.0854626	4				2.19176	0.119738	4	0.239477
DHA 200	19							DHA 200
	20	0.80215							1.12386
	21	0.77765							1.08953
	22	1.18842							1.66505							PROMEDIO	SEM	N
	23	1.18174							1.65569						EPA	2.19176	0.119738	4
	24	0.71037	0.932066	0.233413	0.104385	5			0.995271	1.30588	0.14625	5	0.327025		DHA	1.30588	0.14625	5
LA 200	31	1.6121						LA 200	2.25865						LA	2.10437	0.154417	4
	33		2.38028												ALA	1.59908	0.296622	5
	34	1.71812							2.40719
	35	1.20904							1.69394
	36	1.46868	1.50199	0.220428	0.110214	4			2.05771	2.10437	0.154417	4	0.308833
ALA 200	43	1.60875						ALA 200	2.25396
	44	0.75075							1.05185
	45		3.63987
	46	1.70014							2.382
	47	0.89816							1.25838
	48	0.74889	1.14134	0.473404	0.211712	5			1.04924	1.59908	0.296622	5	0.663267
CONTROL	49							CONTROL	0
	50	1.10044							1.54178
	51								0
	52	0.71363							0.999839
	53	0.65691							0.920371
	54	0.384	0.713745	0.295237	0.147619	4			0.538007	0.666667

## Sheet: cebpb
									NORMALIZED BY CT
EPA 200	7	0.97437						EPA 200	1.71983
	8	1.63968							2.89415
	9	1.38949							2.45255
	10	0.93312							1.64702
	11	0.87492							1.54429
	12	0.81572	1.10455	0.331675	0.135406	6			1.4398	1.94961	0.239001	6	0.58543
DHA 200	19	0.95566						DHA 200	1.68681
	20		2.83798
	21	1.27756							2.25498
	22	0.90615							1.59942							PROMEDIO	SEM	N
	23	0.82295							1.45256						EPA	1.94961	0.239001	6
	24	0.77481	0.947426	0.197516	0.0883319	5			1.36759	1.67227	0.155912	5	0.34863		DHA	1.67227	0.155912	5
LA 200	31	0.69228						LA 200	1.22192						LA	1.62082	0.151417	4
	33		1.65955												ALA	1.59829	0.269396	5
	34	0.93922							1.65779
	35	0.932							1.64504
	36	1.10961	0.918277	0.171571	0.0857855	4			1.95854	1.62082	0.151417	4	0.302835
ALA 200	43	1.07746						ALA 200	1.90179
	44	1.36316							2.40607
	45
	46	0.79484							1.40295
	47	0.84606							1.49335
	48	0.44605	0.905514	0.341283	0.152626	5			0.787309	1.59829	0.269396	5	0.602388
CONTROL	49	1.00057						CONTROL	1.76608
	50
	51	0.5743							1.01368
	52	0.30781							0.543306
	53	0.62226							1.09833
	54	0.32781	0.56655	0.280838	0.125595	5			0.578607	1	0.221683	5	0.495699

## Sheet: fib1a
									NORMALIZED BY CT
EPA 200	7	1.68421						EPA 200	1.18348
	8	0.832443							0.584953
	9	1.58124							1.11113
	10	0.707003							0.496807
	11	1.26667	0.28819	1.99798					0.890081
	12	0.786959	1.14309	0.427449	0.174505	6			0.552992	0.803241	0.122624	6	0.300366
DHA 200	19	1.12121						DHA 200	0.78787
	20	0.881216							0.619225
	21	1.60962							1.13107
	22	0.798255							0.560929							PROMEDIO	SEM	N
	23	1.42153	0.445691	1.78415					0.998898						EPA	0.803241	0.122624	6
	24	0.857692	1.11492	0.334615	0.136606	6			0.602695	0.783448	0.0959922	6	0.235132		DHA	0.783448	0.0959922	6
LA 200	31	1.71205						LA 200	1.20305						LA	0.950769	0.0984775	5
	33	1.60452							1.12748						ALA	0.924635	0.130793	6
	34	0.924037							0.649315
	35	1.27109							0.893188
	36	1.25348	1.35303	0.313369	0.140143	5			0.88081	0.950769	0.0984775	5	0.220202
ALA 200	43	1.3793						ALA 200	0.969225
	44	0.799619							0.561887
	45	2.14387							1.50649
	46	1.06003							0.744877
	47	1.18327							0.831474
	48	1.32897	1.31584	0.455925	0.18613	6			0.933861	0.924635	0.130793	6	0.320375
CONTROL	49	1.75592						CONTROL	1.23388
	50	0.889241							0.624864
	51	2.04517							1.43713
	52	1.13788							0.799582
	53	1.44854							1.01788
	54	1.26181	1.42309	0.422081	0.172314	6			0.886665	1

## Sheet: mgp
									NORMALIZED BY CT
EPA 200	7	1.18623						EPA 200	2.06939
	8
	9	0.706491							1.23248
	10	0.620136							1.08183
	11	0.45721	0.0876606	1.28459					0.797608
	12	0.460555	0.686124	0.299232	0.133821	5			0.803442	1.19695	0.233451	5	0.522013
DHA 200	19	1.08632						DHA 200	1.89509
	20	0.0762777							0.133067
	21	0.396612							0.691894
	22	0.638291							1.11351							PROMEDIO	SEM	N
	23	0.524341	-0.257111	1.21329					0.914719						EPA	1.19695	0.233451	5
	24	0.146705	0.47809	0.367601	0.150072	6			0.255928	0.834034	0.261803	6	0.641283		DHA	0.834034	0.261803	6
LA 200	31		0.76434					LA 200							LA	0.896105	0.092229	4
	33	0.422023							0.736224						ALA	0.427326	0.111235	5
	34	0.665572							1.1611
	35	0.494772	-0.144576	1.53947					0.863135
	36	0.472317	0.697445	0.421011	0.188282	5			0.823962	0.896105	0.092229	4	0.184458
ALA 200	43							ALA 200
	44	0.0652528							0.113834
	45	0.146828							0.256144
	46	0.259298							0.452348
	47	0.423999	-0.616254	1.53217					0.73967
	48	0.329395	0.457957	0.537105	0.219272	6			0.574632	0.427326	0.111235	5	0.248729
CONTROL	49	1.16324						CONTROL	2.02928
	50	0.0780447							0.13615
	51	0.169014							0.294846
	52	0.704564							1.22912
	53	0.709981	-0.22395	1.3704					1.23857
	54	0.614519	0.573227	0.398588	0.162723	6			1.07203	1

## Sheet: on
									NORMALIZED BY CT
EPA 200	7	1.4913						EPA 200	1.23172
	8	1.10481							0.912498
	9	1.71673							1.4179
	10	1.34019							1.10691
	11	1.01663	0.64381	1.88089					0.83967
	12	0.904432	1.26235	0.30927	0.126259	6			0.747	1.04262	0.104281	6	0.255436
DHA 200	19	1.2823						DHA 200	1.05909
	20	0.929833							0.76798
	21	0.726935							0.600399
	22	1.12404							0.928378							PROMEDIO	SEM	N
	23	1.25055	0.416679	1.55175					1.03287						EPA	1.04262	0.104281	6
	24	0.591623	0.984213	0.283767	0.115847	6			0.488641	0.812894	0.0956822	6	0.234373		DHA	0.812894	0.0956822	6
LA 200	31	1.6421						LA 200	1.35626						LA	1.00591	0.10211	5
	33	0.946923							0.782095						ALA	0.7816	0.0460992	6
	34	1.29624							1.0706
	35	1.20058	0.665021	1.7708					0.991598
	36	1.00371	1.21791	0.276444	0.12363	5			0.828996	1.00591	0.10211	5	0.228324
ALA 200	43	1.06671						ALA 200	0.881028
	44	1.0501							0.867309
	45	1.01944							0.841989
	46	0.733342							0.605691
	47	0.987658	0.672889	1.21976					0.815739
	48	0.820699	0.946324	0.136718	0.0558147	6			0.677842	0.7816	0.0460992	6	0.11292
CONTROL	49	1.35485						CONTROL	1.11902
	50	1.36902							1.13072
	51	0.685967							0.566563
	52	1.31481							1.08595
	53	1.53019	0.594629	1.82688					1.26383
	54	1.00968	1.21075	0.308062	0.125766	6			0.833926	1

## Sheet: op
									NORMALIZED BY CT
EPA 200	7	1.68133	0.85681					EPA 200	1.40682
	8	1.64496							1.37639
	9	1.56931							1.31308
	10	1.11935							0.936591
	11	1.38184	0.635691	2.08143					1.15622
	12	0.75458	1.35856	0.361436	0.147555	6			0.631378	1.13675	0.123464	6	0.302423
DHA 200	19	1.34422						DHA 200	1.12474
	20	1.48919							1.24605
	21	0.691901							0.578933
	22	0.945307							0.790964							PROMEDIO	SEM	N
	23	1.70705	0.177248	2.05587					1.42833						EPA	1.13675	0.123464	6
	24	0.521695	1.11656	0.469656	0.191736	6			0.436517	0.934256	0.160431	6	0.392974		DHA	0.934256	0.160431	6
LA 200	31	1.60114						LA 200	1.33972						LA	1.07813	0.118766	5
	33	1.01202							0.846786						ALA	0.91541	0.176964	6
	34	1.20855							1.01123
	35	1.64313	0.653725	1.92328					1.37485
	36	0.977683	1.2885	0.31739	0.141941	5			0.818054	1.07813	0.118766	5	0.265569
ALA 200	43	1.6704						ALA 200	1.39767
	44	1.61075							1.34776
	45	0.530153	0.02751						0.443594
	46	0.448617	0.07522						0.37537
	47	1.12534	0.0579226	2.13015					0.941603
	48	1.17895	1.09404	0.518057	0.211496	6			0.986461	0.91541	0.176964	6	0.433472
CONTROL	49	1.28173						CONTROL	1.07246
	50	1.57058							1.31415
	51	0.386494							0.32339
	52	1.01495							0.84924
	53	1.71262	0.255898	2.13437					1.433
	54	1.20442	1.19513	0.469617	0.19172	6			1.00777	1

## Sheet: fas
									NORMALIZED BY CT
EPA 200	7	1.20894						EPA 200	1.53533
	8	0.768711							0.976246
	9	1.18884							1.5098
	10	0.87798							1.11502
	11	0.699512	0.49303	1.36414					0.888365
	12	0.827536	0.928586	0.217778	0.0889076	6			1.05095	1.17928	0.112911	6	0.276574
DHA 200	19	0.989927						DHA 200	1.25719
	20	0.681153							0.865049
	21	0.993956							1.2623
	22	0.889693							1.12989							PROMEDIO	SEM	N
	23	1.26747	0.590639	1.35009					1.60966						EPA	1.17928	0.112911	6
	24	1	0.970367	0.189864	0.0775115	6			1.26998	1.23234	0.0984379	6	0.241123		DHA	1.23234	0.0984379	6
LA 200	31	0.99224						LA 200	1.26012						LA	1.09897	0.142929	5
	33	0.547359							0.695133						ALA	1.02945	0.105818	6
	34	0.651082							0.82686
	35	1.00462	0.362031	1.36866					1.27584
	36	1.13143	0.865346	0.251657	0.112545	5			1.4369	1.09897	0.142929	5	0.319599
ALA 200	43	0.949372						ALA 200	1.20568
	44	0.662496							0.841355
	45	0.58493							0.742848
	46	0.637289							0.809343
	47	0.977677	0.402408	1.2188					1.24163
	48	1.05187	0.810605	0.204098	0.0833228	6			1.33585	1.02945	0.105818	6	0.259201
CONTROL	49	1.00031						CONTROL	1.27038
	50	0.653548							0.829991
	51	0.393533							0.499778
	52	0.770261							0.978215
	53	0.851789	0.302066	1.27276					1.08175
	54	1.05505	0.787415	0.242675	0.0990715	6			1.33989	1

## Sheet: lpl
									NORMALIZED BY CT
EPA 200	7	1.96232						EPA 200	13.073
	8	0.12432							0.828225
	9
	10	0.507701							3.38231
	11		-0.471558	2.09134
	12	0.493352	0.809889	0.640723	0.261574	6			3.28672	5.14256	2.70875	4	5.4175
DHA 200	19	1.28081						DHA 200	8.53279
	20
	21
	22	0.314205							2.09324							PROMEDIO	SEM	N
	23		-0.447754	1.77397											EPA	5.14256	2.70875	4
	24	0.184162	0.663106	0.55543	0.248396	5			1.22689	3.95097	2.30452	3	3.99154		DHA	3.95097	2.30452	3
LA 200	31	0.730973						LA 200	4.86976						LA	3.06829	1.19174	3
	33	0.12248							0.815966						ALA	2.61823	1.82955	4
	34
	35	0.528239	-0.177526	0.882747					3.51914
	36		0.35261	0.265068	0.118542	5				3.06829	1.19174	3	2.06416
ALA 200	43	1.20781						ALA 200	8.04646
	44	0.024372							0.162367
	45
	46	0.116578							0.776647
	47		-0.536358	1.39061
	48	0.223272	0.427126	0.481742	0.215442	5			1.48744	2.61823	1.82955	4	3.6591
CONTROL	49	0.374368						CONTROL	2.49404
	50	0.0679805							0.452887
	51		0.10492
	52	0.0758101							0.505048
	53		-0.149141	0.44935
	54	0.0822603	0.150105	0.149623	0.0748113	4			0.54802	1	0.498395	4	0.996789

[truncated: 4 more sheets: hsl, cd36, fatp1, fabp11]
