# Supplementary material for: Fatty acids from fish or vegetable oils promote the adipogenic fate of mesenchymal stem cells derived from gilthead sea bream bone potentially through different pathways
Source: PLoS One. 2019 Apr 24;14(4):e0215926. doi: 10.1371/journal.pone.0215926 (PMC6481918; doi:10.1371/journal.pone.0215926)
Supplement: S1 File — (ZIP) [file pone.0215926.s002.zip › Gene expression Inhibitors + FA_PlosOne.xlsx]

## Sheet: pparg 
	Inhibitors
	T= T0070907								EPA	1	0.10467	6
	G= GW9662								LA	1	0.0977412	6
									E+T	0.837079	0.105454	5
									L+T	0.885512	0.135388	6
									E+G	1.09223	0.111298	5
			Normalized to EPA or LA						L+G	0.77567	0.10544	6
EPA	0.70599		1.40351
	0.50742		1.00875
	0.57109		1.13533
	0.33611		0.668186
	0.40653		0.808181
	0.49097	0.503018	0.976048	1	0.10467	6	0.256389
LA	0.36896		0.896945
	0.51219		1.24514
	0.49977		1.21495
	0.4817		1.17102
	0.29345		0.71338
	0.31204	0.411352	0.758572	1	0.0977412	6	0.239416
E+T	0.40372		0.802595
	0.25887		0.514633
	0.42605		0.846987
	0.42347		0.841858
	0.59322		1.17932	0.837079	0.105454	5	0.235802
L+T	0.52235		1.26984
	0.4571		1.11121
	0.48191		1.17153
	0.23647		0.574861
	0.25547		0.62105
	0.23224		0.564578	0.885512	0.135388	6	0.331631
E+G	0.56809		1.12936
	0.66644		1.32488
	1	1
	0.4512		0.896985
	0.39229		0.779872
	0.66903		1.33003	1.09223	0.111298	5	0.248869
L+G	0.291		0.707424
	0.20905		0.508203
	0.38182		0.928208
	0.21605		0.52522
	0.32738		0.795864
	0.48914		1.1891	0.77567	0.10544	6	0.258273

## Sheet: rxr
	Inhibitors
	T= T0070907								EPA	1	0.0233733	4
	G= GW9662								LA	1	0.118872	6
									E+T	0.46791	0.0967406	4
									L+T	0.600509	0.0626486	6
									E+G	1.12454	0.194254	5
			Normalized to EPA or LA						L+G	1.14724	0.209093	6
EPA
	0.555		1.03666
	0.51269		0.957628
	0.55898		1.04409
	0.51483	0.535375	0.961625	1	0.0233733	4	0.0467466
LA	0.2386		0.578179
	0.34411		0.833852
	0.53042		1.28532
	0.56369		1.36594
	0.39013		0.945369
	0.4091	0.412675	0.991337	1	0.118872	6	0.291177
E+T	0.32992		0.616241
	0.10368		0.193659
	0.25218		0.471034
	0.31625		0.590707
				0.46791	0.0967406	4	0.193481
L+T	0.13078		0.316908
	0.2358		0.571394
	0.31004		0.751293
	0.28153		0.682208
	0.28245		0.684437
	0.24629		0.596813	0.600509	0.0626486	6	0.153457
E+G	0.52306		0.976997
	0.53086		0.991567
	1	1
	0.35856		0.669736
	0.98359		1.8372
	0.61418		1.1472	1.12454	0.194254	5	0.434365
L+G	0.52432		1.27054
	0.19839		0.480742
	0.51389		1.24527
	0.28862		0.699388
	0.80162		1.9425
	0.51379		1.24502	1.14724	0.209093	6	0.512172

## Sheet: cebpb
	Inhibitors
	T= T0070907								EPA	1	0.119906	6
	G= GW9662								LA	1	0.0883039	5
									E+T	0.740338	0.129299	3
									L+T	0.887332	0.123625	5
									E+G	1.05894	0.108312	5
			Normalized to EPA or LA						L+G	0.899512	0.196864	6
EPA	0.47977		0.972533
	0.42029		0.851962
	0.31301		0.634497
	0.42639		0.864327
	0.60217		1.22065
	0.71829	0.49332	1.45603	1	0.119906	6	0.293707
LA	0.19907		0.69564
	0.28061		0.980578
	0.27881		0.974288
	0.32915		1.1502
	0.3432	0.286168	1.1993	1	0.0883039	5	0.197453
E+T	0.25183		0.51048
	0.3713		0.752655
	0.47254		0.957877
	0.64211			0.740338	0.129299	3	0.223953
L+T	0.1864		0.651366
	0.173		0.60454
	0.24191		0.845343
	0.35541		1.24196
	0.31291		1.09345	0.887332	0.123625	5	0.276433
E+G	0.44884		0.909835
	0.42532		0.862158
	1	1
	0.47099		0.954735
	0.71994		1.45938
	0.54689		1.10859	1.05894	0.108312	5	0.242193
L+G	0.22514		0.786741
	0.0783		0.273615
	0.29114		1.01737
	0.1334		0.46616
	0.40221		1.4055
	0.41428		1.44768	0.899512	0.196864	6	0.482217

## Sheet: lpl
	Inhibitors
	T= T0070907								EPA	1	0.0375473	5
	G= GW9662								LA	1	0.127644	6
									E+T	0.647747	0.0915974	4
									L+T	1.26122	0.151669	6
									E+G	0.756176	0.103996	6
			Normalized to EPA or LA						L+G	1.12122	0.274906	6
EPA	0.62066		0.989267
	0.59008		0.940525
	0.63302		1.00897
	0.57993		0.924347
	0.71328	0.627394	1.13689	1	0.0375473	5	0.0839582
LA	0.22943		0.641897
	0.29644		0.829377
	0.3313		0.926908
	0.30975		0.866615
	0.53811		1.50552
	0.43952	0.357425	1.22968	1	0.127644	6	0.312662
E+T	0.36415		0.580417
	0.29615		0.472032
	0.39877		0.635597
	0.5665		0.902941	0.647747	0.0915974	4	0.183195
L+T	0.43999		1.231
	0.23932		0.669567
	0.48711		1.36283
	0.47098		1.3177
	0.6517		1.82332
	0.41565		1.1629	1.26122	0.151669	6	0.371512
E+G	0.4995		0.79615
	0.44782		0.713778
	0.67076	1	1.06912
	0.19536		0.311383
	0.57313		0.913509
	0.45995		0.733112	0.756176	0.103996	6	0.254738
L+G	0.79014		2.21065
	0.14471		0.404868
	0.3774		1.05589
	0.17242		0.482395
	0.53985		1.51039
	0.37999		1.06313	1.12122	0.274906	6	0.673379

## Sheet: cd36
	Inhibitors
	T= T0070907								EPA	1	0.118404	6
	G= GW9662								LA	1	0.125705	6
									E+T	0.519276	0.109809	5
									L+T	0.892462	0.0423415	6
									E+G	0.91208	0.108086	5
			Normalized to EPA or LA						L+G	0.898362	0.177003	6
EPA	0.71084		1.31743
	0.65387		1.21184
	0.63692		1.18043
	0.47466		0.879706
	0.29171		0.540638
	0.4694	0.539567	0.869957	1	0.118404	6	0.29003
LA	0.26464		0.611053
	0.33887		0.78245
	0.61233		1.41387
	0.56769		1.31079
	0.4149		0.958003
	0.4001	0.433088	0.92383	1	0.125705	6	0.307914
E+T	0.25745		0.477142
	0.08102		0.150158
	0.2955		0.547662
	0.31846		0.590214
	0.44849		0.831204	0.519276	0.109809	5	0.245541
L+T	0.36714		0.847725
	0.3308		0.763816
	0.41052		0.94789
	0.40374		0.932235
	0.45425		1.04886
	0.35264		0.814245	0.892462	0.0423415	6	0.103715
E+G	0.51477		0.954043
	0.4736		0.877741
	1	1
	0.36428		0.675134
	0.70091		1.29902
	0.40708		0.754457	0.91208	0.108086	5	0.241689
L+G	0.45465		1.04979
	0.14587		0.336814
	0.48141		1.11157
	0.15786		0.364498
	0.52759		1.2182
	0.56704		1.30929	0.898362	0.177003	6	0.433567

## Sheet: fatp1
	Inhibitors
	T= T0070907								EPA	1	0.111158	5
	G= GW9662								LA	1	0.147288	6
									E+T	0.408246	0.0392232	4
									L+T	0.959301	0.0705602	6
									E+G	0.702263	0.11214	5
			Normalized to EPA or LA						L+G	1.06009	0.156509	6
EPA	0.70694		1.14849
	0.71132		1.15561
	0.73924		1.20097
	0.38112		0.619168
	0.53906	0.615536	0.875757	1	0.111158	5	0.248558
LA	0.41299		0.979229
	0.4199		0.995614
	0.70344		1.66791
	0.38389		0.910231
	0.24308		0.57636
	0.3672	0.42175	0.870658	1	0.147288	6	0.36078
E+T
	0.22421		0.364252
	0.28038		0.455505
	0.19826		0.322093
	0.30231		0.491133	0.408246	0.0392232	4	0.0784464
L+T	0.49832		1.18155
	0.39057		0.92607
	0.48242		1.14385
	0.37595		0.891405
	0.30551		0.724386
	0.37474		0.888536	0.959301	0.0705602	6	0.172836
E+G	0.61353		0.996741
	0.5735		0.931708
	1	1
	0.26776		0.435003
	0.31489		0.51157
	0.39166		0.636291	0.702263	0.11214	5	0.250752
L+G	0.55443		1.31459
	0.36709		0.870397
	0.68842		1.63229
	0.25067		0.594357
	0.32925		0.780676
	0.49271		1.16825	1.06009	0.156509	6	0.383367

## Sheet: fabp11
	Inhibitors
	T= T0070907								EPA	1	0.431213	6
	G= GW9662								LA	1	0.353634	6
									E+T	0.347821	0.172397	5
									L+T	0.843173	0.265961	6
									E+G	1.18784	0.543782	5
			Normalized to EPA or LA						L+G	1.191	0.492431	5
EPA	0.40167		2.70713
	0.27262		1.83737
	0.12935		0.871778
	0.02709		0.182578
	0.03068		0.206773
	0.02884	0.148375	0.194372	1	0.431213	6	1.05625
LA	0.45849		1.1531
	0.91107		2.29134
	0.66583		1.67456
	0.22087		0.555487
	0.04266		0.10729
	0.08677	0.397615	0.218226	1	0.353634	6	0.866223
E+T	0.1459		0.983319
	0.06507		0.438551
	0.02152		0.145038
	0.00597		0.0402359
	0.01958		0.131963	0.347821	0.172397	5	0.385491
L+T	0.68971		1.73462
	0.38391		0.965532
	0.58653		1.47512
	0.14051		0.353382
	0.12541		0.315406
	0.08548		0.214982	0.843173	0.265961	6	0.651469
E+G	0.41017		2.76441
	0.33252		2.24108
	0.7655	1
	0.04879		0.328829
	0.05699		0.384094
	0.03276		0.220792	1.18784	0.543782	5	1.21593
L+G	1		2.515
	0.21847		0.549451
	0.8984		2.25947
	0.09639		0.24242
	0.15453		0.388642	1.191	0.492431	5	1.10111
