# Supplementary material for: Fatty acids from fish or vegetable oils promote the adipogenic fate of mesenchymal stem cells derived from gilthead sea bream bone potentially through different pathways
Source: PLoS One. 2019 Apr 24;14(4):e0215926. doi: 10.1371/journal.pone.0215926 (PMC6481918; doi:10.1371/journal.pone.0215926)
Supplement: S1 File — (ZIP) [file pone.0215926.s002.zip › MTT ORO PONE_R1.xlsx]

## Sheet: Fig.1_ORO FA Doses
	VALUES	MEAN	NORM	MEAN	DESVEST	SEM				MEAN	DESVEST	SEM
C	1.23884		1.05759						C	1	0.0864122	0.0432061
	1.0521		0.898173						EPA1	1.01466	0.089438	0.044719					4
	1.27014		1.08431						EPA10	1.12124	0.0893322	0.0446661					4
	1.12442	1.17137	0.95992	1	0.0864122	0.0432061			EPA100	1.2385	0.21096	0.10548					4
EPA1	1.38143		1.1151						DHA1	1.00877	0.0754704	0.0377352					4
	0.979984		0.93146						DHA10	1.05593	0.0863952	0.0431976					4
	1.35208		1.06452						DHA100	1.32042	0.176105	0.0880524					4
	1.06547	1.19474	0.947571	1.01466	0.089438	0.044719			LA1	1.03438	0.138037	0.0690185					4
EPA10	1.50385		1.21392						LA10	1.09005	0.101633	0.0508164					4
	1.10156		1.04702						LA100	1.27437	0.121674	0.0608368					4
	1.50073		1.18155						ALA1	1.05161	0.0622895	0.0311447					4
	1.17218	1.31958	1.04247	1.12124	0.0893322	0.0446661			ALA10	1.02913	0.0841379	0.042069					4
EPA100	1.78983		1.44477						ALA100	1.28274	0.131766	0.0658829					4
	1.04611		0.994314
	1.75431		1.3812
	1.27479	1.46626	1.13373	1.2385	0.21096	0.10548
DHA1	1.33596		1.0784
	0.95943		0.911923
	1.34336		1.05765
	1.10991	1.18717	0.987089	1.00877	0.0754704	0.0377352
DHA10	1.36425		1.10124
	1.02536		0.974592
	1.46675		1.15479
	1.11665	1.24325	0.993082	1.05593	0.0863952	0.0431976
DHA100	1.8035		1.4558
	1.25548		1.19332
	1.88912		1.48734
	1.28772	1.55896	1.14523	1.32042	0.176105	0.0880524
LA1	1.13594		0.91694
	1.10373		1.04907
	1.55385		1.22337
	1.06611	1.21491	0.948139	1.03438	0.138037	0.0690185
LA10	1.29295		1.04368
	1.09981		1.04535
	1.57764		1.24211
	1.15711	1.28188	1.02907	1.09005	0.101633	0.0508164
LA100	1.77507		1.43285
	1.21645		1.15621
	1.65342		1.30176
	1.35678	1.50043	1.20665	1.27437	0.121674	0.0608368
ALA1	1.1964		0.965741
	1.11824		1.06287
	1.41615		1.11496
	1.19512	1.23148	1.06287	1.05161	0.0622895	0.0311447
ALA10	1.17471		0.948238
	1.07706		1.02373
	1.45588		1.14624
	1.12253	1.20755	0.998312	1.02913	0.0841379	0.042069
ALA100	1.56321		1.26183
	1.21718		1.15691
	1.86459		1.46802
	1.399	1.51099	1.24419	1.28274	0.131766	0.0658829
Cultiu 1		Control		EPA 1		EPA 10		EPA 100		DHA 1		DHA 10		DHA 100
ORO		0.1193		0.1101		0.1161	0.1116	0.1297	0.1438	0.1035	0.1119	0.1065	0.1031	0.1266	0.1381
PROT		0.0963		0.0797		0.0761	0.0753	0.0707	0.0824	0.0894	0.0739	0.0801	0.0737	0.0699	0.0769
		1.23884		1.38143		1.52562	1.48207	1.83451	1.74515	1.15772	1.51421	1.32959	1.39891	1.81116	1.79584
				1.38143		1.50385		1.78983		1.33596		1.36425		1.8035
				LA 1		LA 10		LA 100		ALA 1		ALA 10		ALA 100
				0.0994	0.1022	0.1039	0.1101	0.1455	0.1354	0.1048	0.1019	0.1022	0.1087	0.1293	0.1227
				0.0958	0.0828	0.0825	0.083	0.0809	0.0773	0.0857	0.0871	0.0854	0.0943	0.0795	0.0818
				1.03758	1.2343	1.25939	1.32651	1.79852	1.75162	1.22287	1.16992	1.19672	1.1527	1.62642	1.5
				1.13594		1.29295		1.77507		1.1964		1.17471		1.56321
Cultiu 2		Control		EPA 1		EPA 10		EPA 100		DHA 1		DHA 10		DHA 100
ORO		0.0929		0.0927	0.0909	0.099	0.0928	0.0941	0.0987	0.0875		0.0844	0.0877	0.1007	0.1108
PROT		0.0883		0.1009	0.0873	0.0854	0.0889	0.0935	0.0909	0.0912		0.0814	0.0865	0.0834	0.085
		1.0521		0.918731	1.04124	1.15925	1.04387	1.00642	1.08581	0.95943		1.03686	1.01387	1.20743	1.30353
				0.979984		1.10156		1.04611		0.95943		1.02536		1.25548
				LA 1		LA 10		LA 100		ALA 1		ALA 10		ALA 100
				0.0876	0.0951	0.0888	0.0892	0.1025	0.1016	0.0945	0.0947	0.0867	0.0941	0.1005	0.1051
				0.0843	0.0814	0.0848	0.0774	0.089	0.0793	0.0889	0.0807	0.0827	0.0851	0.084	0.0849
				1.03915	1.1683	1.04717	1.15245	1.15169	1.28121	1.06299	1.17348	1.04837	1.10576	1.19643	1.23793
				1.10373		1.09981		1.21645		1.11824		1.07706		1.21718
Cultiu 3		Control		EPA 1		EPA 10		EPA 100		DHA 1		DHA 10		DHA 100
ORO		0.1025		0.1037	0.1034	0.1067	0.1074	0.1189	0.1325	0.1073	0.1057	0.1075	0.1045	0.132	0.142
PROT		0.0807		0.0823	0.0716	0.0701	0.0726	0.0698	0.0734	0.0858	0.0736	0.0792	0.0663	0.0717	0.0733
		1.27014		1.26002	1.44413	1.52211	1.47934	1.70344	1.80518	1.25058	1.43614	1.35732	1.57617	1.841	1.93724
				1.35208		1.50073		1.75431		1.34336		1.46675		1.88912
				LA 1		LA 10		LA 100		ALA 1		ALA 10		ALA 100
				0.1111		0.1118	0.1128	0.1055	0.1348	0.1165	0.1062	0.1074	0.1093	0.1311	0.1564
				0.0715		0.0699	0.0725	0.0778	0.0691	0.0794	0.0778	0.0756	0.0733	0.081	0.0741
				1.55385		1.59943	1.55586	1.35604	1.9508	1.46725	1.36504	1.42063	1.49113	1.61852	2.11066
				1.55385		1.57764		1.65342		1.41615		1.45588		1.86459
Cultiu 4		Control		EPA 1		EPA 10		EPA 100		DHA 1		DHA 10		DHA 100
ORO		0.0976		0.092	0.0929	0.0959	0.1016	0.1085	0.1097	0.0933	0.0935	0.0966	0.0958	0.1165	0.1101
PROT		0.0868		0.0939	0.0807	0.0925	0.0777	0.0866	0.0846	0.0884	0.0803	0.0835	0.089	0.0845	0.092
		1.12442		0.979766	1.15118	1.03676	1.30759	1.25289	1.29669	1.05543	1.16438	1.15689	1.0764	1.3787	1.19674
				1.06547		1.17218		1.27479		1.10991		1.11665		1.28772
				LA 1		LA 10		LA 100		ALA 1		ALA 10		ALA 100
				0.0959	0.0938	0.0993	0.0963	0.1133	0.1238	0.1029		0.096	0.0947	0.1211	0.1336
				0.0868	0.0913	0.0835	0.0856	0.0905	0.0847	0.0861		0.0823	0.0878	0.0818	0.1014
				1.10484	1.02738	1.18922	1.125	1.25193	1.46163	1.19512		1.16646	1.07859	1.48044	1.31755
				1.06611		1.15711		1.35678		1.19512		1.12253		1.399

## Sheet: Fig.2_ORO Time course
Final Result
6h	CT	E	L	E+D	E+L	L+A			E	L	E+D	E+L	L+A
	1	1.69117	1.60616	1.62789	1.82229	1.76814		6h	1.69117	1.60616	1.62789	1.82229	1.76814
	0.0269366	0.0679713	0.0990874	0.051281	0.14246	0.0127471		24h	1.81785	2.1471	1.94818	2.31843	2.65929
								48h	1.87895	2.97353	1.96412	2.6762	3.62768
24h	CT	E	L	E+D	E+L	L+A		72h	1.92584	2.75165	1.86378	2.52251	3.12464
	1	1.81785	2.1471	1.94818	2.31843	2.65929
	0.0334962	0.0758561	0.131494	0.0968325	0.112797	0.0308683
48h	CT	E	L	E+D	E+L	L+A
	1	1.87895	2.97353	1.96412	2.6762	3.62768
	0.00548455	0.0971621	0.0791392	0.159932	0.129787	0.255375
72h	CT	E	L	E+D	E+L	L+A
	1	1.92584	2.75165	1.86378	2.52251	3.12464
	0.0414622	0.0791525	0.199765	0.164058	0.0340367	0.199405
Individual Results
6h
	CT	CT	E	E	L	L	E+D	E+D	E+L	E+L	L+A	L+A
C1	0.1402	0.1286	0.2481	0.232	0.2366	0.2708	0.227	0.2253	0.2628	0.2359	0.2496	0.2474	490nm
C2	0.131	0.1387	0.2358	0.2227	0.2343	0.2098	0.2483	0.2199	0.2531	0.233	0.2641	0.2671
C3	0.1273	0.1311	0.2063	0.233	0.2299	0.2456	0.2156	0.2082	0.2332	0.2199	0.2362	0.2593
	0.0892	0.0912	0.0928	0.0848	0.0879	0.1029	0.0927	0.0833	0.0774	0.0817	0.0964	0.0901	630nm
	0.0855	0.0823	0.0833	0.0865	0.0901	0.1027	0.0943	0.0879	0.089	0.0899	0.0914	0.0952
	0.0884	0.0862	0.0907	0.097	0.1011	0.1009	0.09	0.0937	0.0954	0.0879	0.0946	0.0971
	1.57175	1.41009	2.67349	2.73585	2.6917	2.63168	2.44876	2.70468	3.39535	2.88739	2.58921	2.74584	490/630nm
	1.53216	1.6853	2.83073	2.57457	2.60044	2.04284	2.63309	2.50171	2.84382	2.59177	2.8895	2.80567
	1.44005	1.52088	2.27453	2.40206	2.27399	2.43409	2.39556	2.22199	2.44444	2.50171	2.49683	2.67044
	1.49092		1.79318	1.83501	1.80539	1.76514	1.64245	1.8141	2.27735	1.93665	1.73666	1.84171	Normalized to CT
	1.60873		1.75961	1.60037	1.61646	1.26985	1.63675	1.55508	1.76774	1.61106	1.79613	1.74403
	1.48046		1.53636	1.62251	1.536	1.64414	1.61811	1.50087	1.65113	1.68981	1.68652	1.80379
	1.49092		1.8141		1.78527		1.72828		2.107		1.78918
	1.60873		1.67999		1.44315		1.59591		1.6894		1.77008
	1.48046		1.57944		1.59007		1.55949		1.67047		1.74515
	CT	E	L	E+D	E+L	L+A
	0.97656	1.8141	1.78527	1.72828	2.107	1.78918
	1.05373	1.67999	1.44315	1.59591	1.6894	1.77008
1.5267	0.969712	1.57944	1.59007	1.55949	1.67047	1.74515
PROMEDIO	1	1.69117	1.60616	1.62789	1.82229	1.76814
DESV	0.0466555	0.11773	0.171624	0.0888213	0.246748	0.0220787
SEM	0.0269366	0.0679713	0.0990874	0.051281	0.14246	0.0127471
	CT	E	L	E+D	E+L	L+A
	1	1.69117	1.60616	1.62789	1.82229	1.76814
	0.0269366	0.0679713	0.0990874	0.051281	0.14246	0.0127471
24h
	CT	CT	E	E	L	L	E+D	E+D	E+L	E+L	L+A	L+A
C1	0.1163	0.1064	0.2021	0.2126	0.2933	0.2503	0.2239	0.227	0.2714	0.2565	0.3066	0.3208	490nm
C2	0.1106	0.1023	0.2005	0.2077	0.2607	0.2533	0.2351	0.2315	0.2824	0.2476	0.2858	0.2914
C3	0.1119	0.1095	0.1913	0.2017	0.1661	0.2328	0.2116	0.1998	0.2279	0.227	0.2682	0.26
	0.1024	0.0948	0.1118	0.1017	0.1096	0.1096	0.1167	0.1065	0.1152	0.1064	0.1038	0.1034	630nm
	0.1065	0.1051	0.1103	0.1207	0.1072	0.1107	0.1065	0.1118	0.1169	0.1075	0.1061	0.1066
	0.1077	0.0971	0.0935	0.0909	0.0997	0.0951	0.1088	0.0898	0.0857	0.0824	0.0897	0.0985
	1.13574	1.12236	1.80769	2.09046	2.67609	2.28376	1.91859	2.13146	2.3559	2.41071	2.95376	3.10251	490/630nm
	1.0385	0.973359	1.81777	1.7208	2.4319	2.28817	2.20751	2.07066	2.41574	2.30326	2.69369	2.73358
	1.039	1.1277	2.04599	2.21892	1.666	2.44795	1.94485	2.22494	2.65928	2.75485	2.98997	2.63959
	1.12905		1.60107	1.85152	2.37021	2.02272	1.6993	1.88783	2.08662	2.13517	2.61614	2.74789	Normalized to CT
	1.00593		1.80706	1.71065	2.41757	2.27468	2.1945	2.05846	2.4015	2.28968	2.67781	2.71747
	1.08335		1.88858	2.0482	1.53782	2.25961	1.79522	2.05376	2.45468	2.5429	2.75993	2.43651
	1.12905		1.72629		2.19647		1.79356		2.11089		2.68202
	1.00593		1.75886		2.34613		2.12648		2.34559		2.69764
	1.08335		1.96839		1.89872		1.92449		2.49879		2.59822
	CT	E	L	E+D	E+L	L+A
	1.05246	1.72629	2.19647	1.79356	2.11089	2.68202
	0.937686	1.75886	2.34613	2.12648	2.34559	2.69764
1.07278	1.00986	1.96839	1.89872	1.92449	2.49879	2.59822
PROMEDIO	1	1.81785	2.1471	1.94818	2.31843	2.65929
DESV	0.0580171	0.131387	0.227754	0.167719	0.195371	0.0534655
SEM	0.0334962	0.0758561	0.131494	0.0968325	0.112797	0.0308683
	CT	E	L	E+D	E+L	L+A
	1	1.81785	2.1471	1.94818	2.31843	2.65929
	0.0334962	0.0758561	0.131494	0.0968325	0.112797	0.0308683
48h
	CT	CT	E	E	L	L	E+D	E+D	E+L	E+L	L+A	L+A
C1	0.1197	0.1145	0.2449	0.2339	0.339	0.3912	0.2604	0.2856	0.3405	0.3241	0.4318	0.4125	490nm
C2	0.1085	0.1247	0.2149	0.223	0.343	0.363	0.2523	0.2218	0.3428	0.3128	0.3883	0.4561
C3	0.1235	0.1247	0.213	0.2051	0.3518	0.3733	0.2094	0.2357	0.2986	0.2687	0.4009	0.4872
	0.0979	0.0978	0.1036	0.0901	0.1025	0.1067	0.092	0.1085	0.0947	0.0946	0.08	0.0926	630nm
	0.1044	0.0898	0.0982	0.1063	0.1015	0.1007	0.1018	0.1125	0.1101	0.0996	0.0921	0.1058
	0.104	0.0998	0.1024	0.089	0.1012	0.0899	0.1046	0.1012	0.0952	0.0895	0.1133	0.1109
	1.22268	1.17076	2.3639	2.596	3.30732	3.66635	2.83043	2.63226	3.59556	3.426	5.3975	4.45464	490/630nm
	1.03927	1.38864	2.18839	2.09784	3.37931	3.60477	2.47839	1.97156	3.11353	3.14056	4.21607	4.31096
	1.1875	1.2495	2.08008	2.30449	3.47628	4.15239	2.00191	2.32905	3.13655	3.00223	3.53839	4.39315
	1.19672		1.97532	2.16927	2.76366	3.06368	2.36517	2.19957	3.00453	2.86284	4.51026	3.72239	Normalized to CT
	1.21396		1.80269	1.7281	2.78372	2.96944	2.04158	1.62407	2.56478	2.58705	3.473	3.55117
	1.2185		1.70708	1.89126	2.85292	3.40779	1.64293	1.91141	2.57411	2.46388	2.90389	3.60537
	1.19672		2.0723		2.91367		2.28237		2.93368		4.11632
	1.21396		1.7654		2.87658		1.83283		2.57591		3.51208
	1.2185		1.79917		3.13036		1.77717		2.519		3.25463
	CT	E	L	E+D	E+L	L+A
	0.989247	2.0723	2.91367	2.28237	2.93368	4.11632
	1.0035	1.7654	2.87658	1.83283	2.57591	3.51208
1.20972	1.00725	1.79917	3.13036	1.77717	2.519	3.25463
PROMEDIO	1	1.87895	2.97353	1.96412	2.6762	3.62768
DESV	0.00949951	0.16829	0.137073	0.27701	0.224797	0.442322
SEM	0.00548455	0.0971621	0.0791392	0.159932	0.129787	0.255375
	CT	E	L	E+D	E+L	L+A
	1	1.87895	2.97353	1.96412	2.6762	3.62768
	0.00548455	0.0971621	0.0791392	0.159932	0.129787	0.255375
72h
	CT	CT	E	E	L	L	E+D	E+D	E+L	E+L	L+A	L+A
C1	0.151	0.1334	0.2929	0.2961	0.359	0.3988	0.2925	0.3183	0.3562	0.3713	0.4035	0.4012	490nm
C2	0.1297	0.145	0.261	0.2806	0.3797	0.4075	0.2663	0.2944	0.354	0.3776	0.4109	0.4726
C3	0.1328	0.1311	0.2526	0.2468	0.3845	0.384	0.2248	0.237	0.3095	0.3037	0.4104	0.4108
	0.085	0.0828	0.0974	0.0934	0.0866	0.0925	0.0866	0.0887	0.0891	0.0858	0.0818	0.0862	630nm
	0.0801	0.105	0.0811	0.0927	0.0842	0.0827	0.0912	0.0958	0.0987	0.0938	0.0856	0.0827
	0.0865	0.0897	0.0896	0.0884	0.0971	0.0992	0.104	0.0969	0.0861	0.0738	0.0944	0.0863
	1.77647	1.61111	3.00719	3.17024	4.1455	4.31135	3.3776	3.5885	3.99776	4.32751	4.93276	4.65429	490/630nm
	1.61923	1.38095	3.21825	3.02697	4.5095	4.92745	2.91996	3.07307	3.58663	4.02559	4.80023	5.71463
	1.53526	1.46154	2.8192	2.79186	3.95984	3.87097	2.16154	2.44582	3.59466	4.11518	4.34746	4.76014
	1.69379		1.77542	1.87168	2.44747	2.54539	1.99411	2.11862	2.36024	2.55492	2.91226	2.74786	Normalized to CT
	1.50009		2.14537	2.01786	3.00616	3.28477	1.94652	2.04859	2.39094	2.68356	3.19997	3.80953
	1.4984		1.88147	1.86323	2.64271	2.5834	1.44257	1.63229	2.399	2.74638	2.9014	3.17682
	1.69379		1.82355		2.49643		2.05636		2.45758		2.83006
	1.50009		2.08162		3.14546		1.99756		2.53725		3.50475
	1.4984		1.87235		2.61306		1.53743		2.57269		3.03911
	CT	E	L	E+D	E+L	L+A
	1.08292	1.82355	2.49643	2.05636	2.45758	2.83006
	0.959079	2.08162	3.14546	1.99756	2.53725	3.50475
1.56409	0.957999	1.87235	2.61306	1.53743	2.57269	3.03911
PROMEDIO	1	1.92584	2.75165	1.86378	2.52251	3.12464
DESV	0.0718146	0.137096	0.346003	0.284157	0.0589533	0.34538
SEM	0.0414622	0.0791525	0.199765	0.164058	0.0340367	0.199405
	CT	E	L	E+D	E+L	L+A
	1	1.92584	2.75165	1.86378	2.52251	3.12464
	0.0414622	0.0791525	0.199765	0.164058	0.0340367	0.199405

## Sheet: S1 Fig A_MTT EtOH Doses
Ethanol	0	0.01	0.05	0.1
C1	0.1112	0.116	0.07891	0.0761
C2	0.1171	0.1235	0.0945	0.0994
C3	0.1107	0.1179	0.0919	0.0885
Ethanol	0	0.01	0.05	0.1
	0.113	0.11975	0.086705	0.08775	Promed
	0.00205508	0.00306186	0.00636459	0.00951219	SEM
	3	3	3	3	N
	0.00355949	0.0053033	0.0110238	0.0164756	Desv

## Sheet: S1 Fig B_MTT FA Doses
													Normalized to CT
570	EPA	LA			650	EPA	LA		Total	EPA	LA		Total	EPA	LA
1uM	0.9157	0.9702			1uM	0.1404	0.1402		1uM	0.7753	0.83			1.19733	1.2818
CT	0.5738	0.6765				0.1049	0.1162			0.4689	0.5603			0.724142	0.865295
0.647525	0.5725	0.5458				0.1038	0.1022			0.4687	0.4436			0.723833	0.68507
	0.8529	0.8571				0.1333	0.1329			0.7196	0.7242			1.11131	1.11841
									Mean	0.608125	0.639525		Mean	0.939153	0.987645
									SD	0.162478	0.17138		SD	0.125461	0.132335
									SEM	0.0812389	0.0856902		SEM	4	4
									n	4	4		n	0.250921	0.26467
570	EPA	LA			650	EPA	LA			EPA	LA		Total	EPA	LA
10uM	0.9173	1.0144			10uM	0.1367	0.1459		10uM	0.7806	0.8685			1.20551	1.34126
CT	0.6869	0.6447				0.1146	0.1117			0.5723	0.533			0.883827	0.823134
0.647525	0.7413	0.6611				0.1187	0.1104			0.6226	0.5507			0.961507	0.850469
	0.8918	0.9315				0.1335	0.1389			0.7583	0.7926			1.17107	1.22405
									Mean	0.68345	0.6862		Mean	1.05548	1.05973
									SD	0.101813	0.169691		SD	0.0786171	0.13103
									SEM	0.0509065	0.0848453		SEM	4	4
									n	4	4		n	0.157234	0.26206
570	EPA	LA			650	EPA	LA			EPA	LA		Total	EPA	LA
100uM	1.1201	1.0828			100uM	0.1562	0.1518		100uM	0.9639	0.931			1.48859	1.43778
CT	0.8185	0.7615				0.1246	0.1214			0.6939	0.6401			1.07162	0.988533
0.647525	1.1003	1.144				0.156	0.16			0.9443	0.984			1.45832	1.51963
									Mean	0.867367	0.8517		Mean	1.33951	1.31532
									SD	0.150546	0.185157		SD	0.134231	0.165091
									SEM	0.0869177	0.106901		SEM	3	3
									n	3	3		n	0.232494	0.285946
570	EPA		LA			650	EPA		LA
200uM	0.3099	0.3178	0.295	0.2953		200uM	0.0777	0.0795	0.0745	0.0748
CT	0.3553	0.3728	0.2094	0.2808			0.0818	0.0838	0.0667	0.0744
0.24555	0.2576	0.2483	0.3227	0.3349			0.0736	0.072	0.0802	0.0796
0.29585
0.2324
						Norm					Total	EPA	LA
570-650						EPA		LA				0.958053	0.897984
	0.2322	0.2383	0.2205	0.2205		0.945632	0.970474	0.897984	0.897984			0.950651	0.589995
	0.2735	0.289	0.1427	0.2064		0.924455	0.976846	0.482339	0.697651			0.775172	1.071
	0.184	0.1763	0.2425	0.2553		0.791738	0.758606	1.04346	1.09854		Mean	0.894625	0.852992
											SD	0.0597648	0.140664
											SEM	3	3
											n	0.103516	0.243638
	#DIV/0!
	#DIV/0!
	#DIV/0!
Promedio	#DIV/0!	#DIV/0!	#DIV/0!	#DIV/0!	#DIV/0!	#DIV/0!	#DIV/0!	#DIV/0!	#DIV/0!
desv	#DIV/0!	#DIV/0!	#DIV/0!	#DIV/0!	#DIV/0!	#DIV/0!	#DIV/0!	#DIV/0!	#DIV/0!
sem	#DIV/0!	#DIV/0!	#DIV/0!	#DIV/0!	#DIV/0!	#DIV/0!	#DIV/0!	#DIV/0!	#DIV/0!

## Sheet: S1 Fig C_MTT Inhibitors+FA
570 nm (A)
	0.2839	0.3673	0.3656	0.2813	0.3024	0.3243	0.2537	0.2992
	0.3689	0.3936	0.3218	0.3577	0.2864	0.3142	0.272	0.2168
	0.3174	0.3072	0.2549	0.2672	0.3398	0.302	0.2709	0.2942
650 nm (B)
	0.076	0.0841	0.0825	0.0735	0.0779	0.0794	0.0712	0.0784
	0.0844	0.0864	0.0782	0.0845	0.0758	0.0802	0.0738	0.0675
	0.0797	0.0801	0.0725	0.0738	0.0819	0.0768	0.0741	0.0764
Total (A)-(B)
	0.2079	0.2832	0.2831	0.2078	0.2245	0.2449	0.1825	0.2208
	0.2845	0.3072	0.2436	0.2732	0.2106	0.234	0.1982	0.1493
	0.2377	0.2271	0.1824	0.1934	0.2579	0.2252	0.1968	0.2178
	Normalization		1.15292	0.846263	0.914274	0.997353	0.743229	0.899206
			0.82339	0.923441	0.711847	0.790941	0.669934	0.504648
			0.784854	0.832186	1.10972	0.969019	0.846816	0.937177
	CT	T007 + EPA	T007 + LA	GW9 + EPA	GW9 + LA			PROMED	SEM	N
C1	0.24555	0.999593	0.955813	0.743229	0.899206		CT	1	0.0749599	3
C2	0.29585	0.873416	0.751394	0.669934	0.504648		EPA + T007	0.893843	0.0560957	3
C3	0.2324	0.80852	1.03937	0.846816	0.937177		LA + T007	0.915527	0.0855376	3
Norm	0.257933						EPA+ GW9	0.753326	0.0513103	3
	0.95199						LA + GW9	0.780344	0.138283	3
	1.147
	0.901008
Promedio	1	0.893843	0.915527	0.753326	0.780344
desv	0.129834	0.0971605	0.148155	0.0888721	0.239513
sem	0.0749599	0.0560957	0.0855376	0.0513103	0.138283
